# Supplementary material for: Spirobenzofuran Mitigates Ochratoxin A-Mediated Intestinal Adverse Effects in Pigs through Regulation of Beta Defensin 1
Source: Toxics. 2024 Jul 3;12(7):487. doi: 10.3390/toxics12070487 (PMC11281199; doi:10.3390/toxics12070487)
Supplement: Supplementary file 1 [file toxics-12-00487-s001.zip]

Archive with 1 entries (1 files):
- toxics-3082250-supplementary.tif
